# Supplementary material for: Safety Profile of Medications for Allergic Rhinitis: A Meta-Epidemiological Analysis of Completed RCTs from ClinicalTrials.gov
Source: Pharmaceutics. 2026 May 8;18(5):581. doi: 10.3390/pharmaceutics18050581 (PMC13210462; doi:10.3390/pharmaceutics18050581)
Supplement: Supplementary file 1 [file pharmaceutics-18-00581-s001.zip]

Archive with 2 entries (2 files):
- PRISMA_2020_checklist_Meta-epidemiological_final.pdf
- Supplementary Tables.pdf
